# Supplementary material for: Hospital at Home for Elderly COVID-19 Patients: A Preliminary Report with 100 Patients
Source: J Clin Med. 2022 Mar 26;11(7):1850. doi: 10.3390/jcm11071850 (PMC8999675; doi:10.3390/jcm11071850)
Supplement: Supplementary file 1 [file jcm-11-01850-s001.zip]

Archive with 1 entries (1 files):
- jcm-1623543-supplementary.pdf
